# Supplementary material for: Characterization of Mitochondrial Prohibitin in Opsariichthys bidens and Its Potential Functions in Spermatogenesis
Source: Int J Mol Sci. 2022 Jun 30;23(13):7295. doi: 10.3390/ijms23137295 (PMC9266877; doi:10.3390/ijms23137295)
Supplement: Supplementary file 1 [file ijms-23-07295-s001.zip]

Archive with 1 entries (1 files):
- ijms-1770906-supplementary.pdf
